# Supplementary material for: Ammonia Detoxification Inhibits Liver Metastasis by Reshaping Hepatic Microenvironment
Source: Adv Sci (Weinh). 2026 Apr 3;13(33):e21098. doi: 10.1002/advs.202521098 (PMC13271603; doi:10.1002/advs.202521098)
Supplement: Supplementary file 2 — Supporting File 2: advs75027‐sup‐0002‐FigureS1–S13.zip. [file ADVS-13-e21098-s001.zip]

Archive with 13 entries (13 files):
- Figure S1.pdf
- Figure S10.pdf
- Figure S11.pdf
- Figure S12.pdf
- Figure S13.pdf
- Figure S2.pdf
- Figure S3.pdf
- Figure S4.pdf
- Figure S5.pdf
- Figure S6.pdf
- Figure S7.pdf
- Figure S8.pdf
- Figure S9.pdf
